# Supplementary material for: Composition, determinants, and risk factors of low birth weight in Sri Lanka
Source: PLoS One. 2025 Feb 7;20(2):e0318554. doi: 10.1371/journal.pone.0318554 (PMC11805389; doi:10.1371/journal.pone.0318554)
Supplement: S2 File — (XLSX) [file pone.0318554.s002.xlsx]

## Sheet: S2_File
Gender	Gestational age (Weeks)	Birth weight (g)
Male	41	2560
Male	41	2580
Male	41	2650
Male	41	2700
Male	41	2750
Male	41	2910
Female	41	2550
Female	41	2630
Female	41	2640
Female	41	2685
Female	41	2770
Female	41	2800
Female	41	2800
Female	41	2840
Male	41	3020
Male	41	3050
Male	41	3070
Male	41	3100
Male	41	3350
Male	41	3380
Male	41	3540
Male	41	3600
Male	41	3850
Female	41	2940
Female	41	2980
Female	41	3000
Female	41	3050
Female	41	3320
Female	41	3330
Female	41	3330
Female	41	3460
Female	41	3565
Male	40	2070
Male	40	2115
Male	40	2165
Male	40	2200
Male	40	2220
Male	40	2220
Male	40	2225
Male	40	2240
Male	40	2250
Male	40	2280
Male	40	2330
Male	40	2360
Male	40	2380
Male	40	2400
Male	40	2400
Male	40	2415
Male	40	2420
Male	40	2425
Male	40	2430
Male	40	2430
Male	40	2460
Male	40	2460
Male	40	2460
Male	40	2465
Male	40	2470
Male	40	2470
Male	40	2470
Male	40	2490
Male	40	2495
Male	40	2500
Male	40	2505
Male	40	2510
Male	40	2520
Male	40	2530
Male	40	2540
Male	40	2540
Male	40	2540
Male	40	2540
Male	40	2550
Male	40	2550
Male	40	2550
Male	40	2550
Male	40	2550
Male	40	2550
Male	40	2560
Male	40	2560
Male	40	2560
Male	40	2570
Male	40	2570
Male	40	2580
Male	40	2580
Male	40	2580
Male	40	2580
Male	40	2585
Male	40	2590
Male	40	2590
Male	40	2590
Male	40	2595
Male	40	2600
Male	40	2600
Male	40	2600
Male	40	2600
Male	40	2600
Male	40	2605
Male	40	2610
Male	40	2610
Male	40	2615
Male	40	2615
Male	40	2620
Male	40	2620
Male	40	2620
Male	40	2630
Male	40	2630
Male	40	2635
Male	40	2635
Male	40	2640
Male	40	2645
Male	40	2650
Male	40	2650
Male	40	2650
Male	40	2650
Male	40	2650
Male	40	2660
Male	40	2665
Male	40	2670
Male	40	2670
Male	40	2670
Male	40	2680
Male	40	2685
Male	40	2690
Male	40	2700
Male	40	2700
Male	40	2700
Male	40	2700
Male	40	2700
Male	40	2700
Male	40	2705
Male	40	2710
Male	40	2710
Male	40	2720
Male	40	2720
Male	40	2720
Male	40	2720
Male	40	2720
Male	40	2720
Male	40	2725
Male	40	2725
Male	40	2730
Male	40	2730
Male	40	2730
Male	40	2740
Male	40	2740
Male	40	2740
Male	40	2745
Male	40	2750
Male	40	2750
Male	40	2750
Male	40	2750
Male	40	2750
Male	40	2755
Male	40	2760
Male	40	2760
Male	40	2760
Male	40	2765
Male	40	2770
Male	40	2770
Male	40	2770
Male	40	2770
Male	40	2780
Male	40	2780
Male	40	2780
Male	40	2780
Male	40	2780
Male	40	2780
Male	40	2780
Male	40	2780
Male	40	2780
Male	40	2785
Male	40	2785
Male	40	2790
Male	40	2790
Male	40	2790
Male	40	2790
Male	40	2795
Male	40	2800
Male	40	2800
Male	40	2800
Male	40	2800
Male	40	2800
Male	40	2800
Male	40	2800
Male	40	2800
Male	40	2800
Male	40	2800
Male	40	2805
Male	40	2810
Male	40	2810
Male	40	2810
Male	40	2815
Male	40	2820
Male	40	2820
Male	40	2820
Male	40	2820
Male	40	2820
Male	40	2820
Male	40	2820
Male	40	2820
Male	40	2830
Male	40	2830
Male	40	2830
Male	40	2835
Male	40	2835
Male	40	2840
Male	40	2840
Male	40	2840
Male	40	2840
Male	40	2840
Male	40	2840
Male	40	2840
Male	40	2840
Male	40	2840
Male	40	2840
Male	40	2840
Male	40	2845
Male	40	2845
Male	40	2845
Male	40	2850
Male	40	2850
Male	40	2850
Male	40	2850
Male	40	2850
Male	40	2850
Male	40	2850
Male	40	2850
Male	40	2850
Male	40	2850
Male	40	2850
Male	40	2850
Male	40	2850
Male	40	2850
Male	40	2855
Male	40	2855
Male	40	2860
Male	40	2860
Male	40	2860
Male	40	2860
Male	40	2860
Male	40	2860
Male	40	2860
Male	40	2860
Male	40	2860
Male	40	2860
Male	40	2865
Male	40	2870
Male	40	2870
Male	40	2870
Male	40	2870
Female	40	1910
Female	40	1980
Female	40	2030
Female	40	2130
Female	40	2195
Female	40	2200
Female	40	2200
Female	40	2230
Female	40	2245
Female	40	2280
Female	40	2300
Female	40	2300
Female	40	2300
Female	40	2305
Female	40	2310
Female	40	2340
Female	40	2340
Female	40	2340
Female	40	2350
Female	40	2350
Female	40	2360
Female	40	2360
Female	40	2365
Female	40	2380
Female	40	2380
Female	40	2390
Female	40	2400
Female	40	2420
Female	40	2420
Female	40	2420
Female	40	2420
Female	40	2425
Female	40	2430
Female	40	2435
Female	40	2440
Female	40	2440
Female	40	2460
Female	40	2460
Female	40	2460
Female	40	2460
Female	40	2460
Female	40	2460
Female	40	2460
Female	40	2460
Female	40	2470
Female	40	2475
Female	40	2480
Female	40	2490
Female	40	2490
Female	40	2490
Female	40	2490
Female	40	2500
Female	40	2500
Female	40	2500
Female	40	2510
Female	40	2510
Female	40	2515
Female	40	2520
Female	40	2520
Female	40	2520
Female	40	2530
Female	40	2530
Female	40	2530
Female	40	2535
Female	40	2535
Female	40	2540
Female	40	2540
Female	40	2545
Female	40	2550
Female	40	2550
Female	40	2550
Female	40	2560
Female	40	2560
Female	40	2560
Female	40	2560
Female	40	2560
Female	40	2565
Female	40	2565
Female	40	2565
Female	40	2570
Female	40	2570
Female	40	2570
Female	40	2570
Female	40	2570
Female	40	2580
Female	40	2580
Female	40	2580
Female	40	2580
Female	40	2580
Female	40	2595
Female	40	2600
Female	40	2600
Female	40	2600
Female	40	2600
Female	40	2600
Female	40	2600
Female	40	2600
Female	40	2600
Female	40	2600
Female	40	2600
Female	40	2600
Female	40	2605
Female	40	2610
Female	40	2615
Female	40	2620
Female	40	2620
Female	40	2620
Female	40	2621
Female	40	2630
Female	40	2630
Female	40	2630
Female	40	2630
Female	40	2630
Female	40	2630
Female	40	2640
Female	40	2640
Female	40	2640
Female	40	2640
Female	40	2650
Female	40	2650
Female	40	2650
Female	40	2650
Female	40	2655
Female	40	2660
Female	40	2660
Female	40	2660
Female	40	2660
Female	40	2660
Female	40	2660
Female	40	2660
Female	40	2665
Female	40	2665
Female	40	2665
Female	40	2670
Female	40	2670
Female	40	2675
Female	40	2680
Female	40	2680
Female	40	2680
Female	40	2680
Female	40	2690
Female	40	2690
Female	40	2690
Female	40	2690
Female	40	2690
Female	40	2690
Female	40	2690
Female	40	2690
Female	40	2695
Female	40	2700
Female	40	2700
Female	40	2700
Female	40	2700
Female	40	2700
Female	40	2700
Female	40	2700
Female	40	2700
Female	40	2700
Female	40	2705
Female	40	2710
Female	40	2710
Female	40	2710
Female	40	2715
Female	40	2715
Female	40	2720
Female	40	2720
Female	40	2720
Female	40	2725
Female	40	2730
Female	40	2730
Female	40	2730
Female	40	2730
Female	40	2730
Female	40	2740
Female	40	2740
Female	40	2740
Female	40	2740
Female	40	2740
Female	40	2740
Female	40	2740
Female	40	2740
Female	40	2740
Female	40	2740
Female	40	2745
Female	40	2745
Female	40	2750
Female	40	2750
Female	40	2750
Female	40	2750
Female	40	2750
Female	40	2750
Female	40	2750
Female	40	2750
Female	40	2750
Female	40	2755
Female	40	2760
Female	40	2760
Female	40	2760
Female	40	2760
Female	40	2765
Female	40	2765
Female	40	2765
Female	40	2770
Female	40	2770
Female	40	2770
Female	40	2770
Female	40	2770
Undetermined	40	3620
Undetermined	40	3640
Male	40	2880
Male	40	2880
Male	40	2880
Male	40	2880
Male	40	2880
Male	40	2880
Male	40	2880
Male	40	2885
Male	40	2885
Male	40	2890
Male	40	2890
Male	40	2890
Male	40	2890
Male	40	2890
Male	40	2895
Male	40	2895
Male	40	2900
Male	40	2900
Male	40	2900
Male	40	2900
Male	40	2900
Male	40	2900
Male	40	2900
Male	40	2900
Male	40	2900
Male	40	2900
Male	40	2900
Male	40	2900
Male	40	2900
Male	40	2900
Male	40	2900
Male	40	2900
Male	40	2900
Male	40	2900
Male	40	2900
Male	40	2905
Male	40	2905
Male	40	2910
Male	40	2910
Male	40	2910
Male	40	2920
Male	40	2920
Male	40	2920
Male	40	2920
Male	40	2920
Male	40	2920
Male	40	2920
Male	40	2920
Male	40	2920
Male	40	2920
Male	40	2930
Male	40	2930
Male	40	2930
Male	40	2930
Male	40	2930
Male	40	2930
Male	40	2930
Male	40	2930
Male	40	2930
Male	40	2930
Male	40	2935
Male	40	2935
Male	40	2940
Male	40	2940
Male	40	2945
Male	40	2950
Male	40	2950
Male	40	2950
Male	40	2950
Male	40	2950
Male	40	2950
Male	40	2950
Male	40	2950
Male	40	2950
Male	40	2950
Male	40	2955
Male	40	2955
Male	40	2955
Male	40	2960
Male	40	2960
Male	40	2960
Male	40	2960
Male	40	2960
Male	40	2965
Male	40	2965
Male	40	2965
Male	40	2965
Male	40	2970
Male	40	2970
Male	40	2970
Male	40	2970
Male	40	2970
Male	40	2970
Male	40	2975
Male	40	2975
Male	40	2980
Male	40	2980
Male	40	2980
Male	40	2980
Male	40	2980
Male	40	2980
Male	40	2980
Male	40	2980
Male	40	2980
Male	40	2985
Male	40	2985
Male	40	2990
Male	40	2990
Male	40	2990
Male	40	2995
Male	40	2995
Male	40	3000
Male	40	3000
Male	40	3000
Male	40	3000
Male	40	3000
Male	40	3000
Male	40	3000
Male	40	3000
Male	40	3000
Male	40	3000
Male	40	3000
Male	40	3000
Male	40	3000
Male	40	3000
Male	40	3000
Male	40	3005
Male	40	3010
Male	40	3010
Male	40	3010
Male	40	3010
Male	40	3010
Male	40	3010
Male	40	3015
Male	40	3015
Male	40	3020
Male	40	3020
Male	40	3020
Male	40	3020
Male	40	3020
Male	40	3020
Male	40	3020
Male	40	3025
Male	40	3025
Male	40	3030
Male	40	3040
Male	40	3040
Male	40	3040
Male	40	3040
Male	40	3040
Male	40	3040
Male	40	3040
Male	40	3045
Male	40	3045
Male	40	3050
Male	40	3050
Male	40	3050
Male	40	3050
Male	40	3050
Male	40	3050
Male	40	3050
Male	40	3050
Male	40	3050
Male	40	3050
Male	40	3050
Male	40	3050
Male	40	3050
Male	40	3050
Male	40	3055
Male	40	3055
Male	40	3055
Male	40	3055
Male	40	3055
Male	40	3055
Male	40	3060
Male	40	3060
Male	40	3060
Male	40	3060
Male	40	3060
Male	40	3060
Male	40	3060
Male	40	3060
Male	40	3065
Male	40	3065
Male	40	3070
Male	40	3070
Male	40	3070
Male	40	3070
Male	40	3070
Male	40	3075
Male	40	3075
Male	40	3080
Male	40	3080
Male	40	3080
Male	40	3080
Male	40	3080
Male	40	3080
Male	40	3080
Male	40	3080
Male	40	3085
Male	40	3085
Male	40	3085
Male	40	3090
Male	40	3090
Male	40	3090
Male	40	3090
Male	40	3090
Male	40	3090
Male	40	3095
Male	40	3100
Male	40	3100
Male	40	3100
Male	40	3100
Male	40	3100
Male	40	3100
Male	40	3100
Male	40	3100
Male	40	3100
Male	40	3100
Male	40	3100
Male	40	3100
Male	40	3105
Male	40	3105
Male	40	3105
Male	40	3105
Male	40	3105
Male	40	3110
Male	40	3110
Male	40	3110
Male	40	3110
Male	40	3110
Male	40	3110
Male	40	3110
Male	40	3115
Male	40	3115
Male	40	3120
Male	40	3120
Male	40	3120
Male	40	3120
Male	40	3120
Male	40	3120
Male	40	3125
Male	40	3125
Male	40	3130
Male	40	3130
Male	40	3130
Male	40	3130
Male	40	3130
Male	40	3130
Male	40	3130
Male	40	3130
Male	40	3130
Male	40	3130
Male	40	3130
Male	40	3130
Male	40	3140
Male	40	3140
Male	40	3140
Male	40	3140
Male	40	3140
Male	40	3140
Male	40	3140
Male	40	3140
Male	40	3140
Male	40	3140
Male	40	3140
Male	40	3140
Male	40	3145
Male	40	3145
Male	40	3150
Male	40	3150
Male	40	3150
Male	40	3150
Male	40	3150
Male	40	3150
Male	40	3150
Male	40	3150
Male	40	3150
Male	40	3150
Male	40	3150
Male	40	3150
Male	40	3150
Male	40	3150
Male	40	3150
Male	40	3155
Male	40	3160
Male	40	3160
Male	40	3160
Male	40	3160
Male	40	3160
Male	40	3160
Male	40	3160
Male	40	3160
Male	40	3160
Male	40	3160
Male	40	3160
Male	40	3160
Male	40	3165
Male	40	3165
Male	40	3165
Male	40	3170
Male	40	3170
Male	40	3170
Male	40	3170
Male	40	3170
Male	40	3170
Male	40	3170
Male	40	3170
Male	40	3170
Male	40	3175
Male	40	3180
Male	40	3180
Male	40	3180
Male	40	3180
Male	40	3180
Male	40	3180
Male	40	3185
Male	40	3185
Male	40	3190
Male	40	3190
Male	40	3190
Male	40	3190
Male	40	3190
Male	40	3190
Male	40	3195
Male	40	3200
Male	40	3200
Male	40	3200
Male	40	3200
Male	40	3200
Male	40	3200
Male	40	3200
Male	40	3200
Male	40	3200
Male	40	3200
Male	40	3200
Male	40	3200
Male	40	3200
Male	40	3200
Male	40	3200
Male	40	3200
Male	40	3200
Male	40	3200
Male	40	3205
Male	40	3210
Male	40	3210
Male	40	3210
Male	40	3210
Male	40	3210
Male	40	3210
Male	40	3210
Male	40	3215
Male	40	3215
Male	40	3215
Male	40	3220
Male	40	3220
Male	40	3220
Male	40	3220
Male	40	3220
Male	40	3220
Male	40	3220
Male	40	3225
Male	40	3225
Male	40	3230
Male	40	3230
Male	40	3230
Male	40	3230
Male	40	3230
Male	40	3230
Male	40	3235
Male	40	3240
Male	40	3240
Male	40	3240
Male	40	3240
Male	40	3240
Male	40	3240
Male	40	3245
Male	40	3250
Male	40	3250
Male	40	3250
Male	40	3250
Male	40	3250
Male	40	3250
Male	40	3250
Male	40	3250
Male	40	3255
Male	40	3255
Male	40	3260
Male	40	3260
Male	40	3260
Male	40	3260
Male	40	3260
Male	40	3260
Male	40	3265
Male	40	3265
Male	40	3265
Male	40	3265
Male	40	3265
Male	40	3270
Male	40	3270
Male	40	3270
Male	40	3270
Male	40	3270
Male	40	3270
Male	40	3270
Male	40	3275
Male	40	3280
Male	40	3280
Male	40	3280
Male	40	3280
Male	40	3280
Male	40	3280
Male	40	3280
Male	40	3285
Male	40	3285
Male	40	3290
Male	40	3290
Male	40	3295
Male	40	3295
Male	40	3300
Male	40	3300
Male	40	3300
Male	40	3300
Male	40	3300
Male	40	3300
Male	40	3300
Male	40	3300
Male	40	3300
Male	40	3300
Male	40	3300
Male	40	3300
Male	40	3300
Male	40	3310
Male	40	3310
Male	40	3310
Male	40	3315
Male	40	3315
Male	40	3315
Male	40	3315
Male	40	3320
Male	40	3320
Male	40	3320
Male	40	3320
Male	40	3320
Male	40	3325
Male	40	3330
Male	40	3330
Male	40	3330
Male	40	3330
Male	40	3330
Male	40	3335
Male	40	3335
Male	40	3340
Male	40	3340
Male	40	3340
Male	40	3340
Male	40	3340
Male	40	3345
Male	40	3350
Male	40	3350
Male	40	3350
Male	40	3350
Male	40	3350
Male	40	3350
Male	40	3350
Male	40	3350
Male	40	3350
Male	40	3360
Male	40	3360
Male	40	3360
Male	40	3360
Male	40	3360
Male	40	3360
Male	40	3365
Male	40	3365
Male	40	3370
Male	40	3370
Male	40	3370
Male	40	3375
Male	40	3375
Male	40	3375
Male	40	3380
Male	40	3380
Male	40	3380
Male	40	3380
Male	40	3380
Male	40	3380
Male	40	3380
Male	40	3380
Male	40	3385
Male	40	3390
Male	40	3390
Male	40	3390
Male	40	3390
Male	40	3395
Male	40	3400
Male	40	3400
Male	40	3400
Male	40	3400
Male	40	3400
Male	40	3400
Male	40	3400
Male	40	3405
Male	40	3405
Male	40	3410
Male	40	3410
Male	40	3410
Male	40	3415
Male	40	3415
Male	40	3420
Male	40	3420
Male	40	3420
Male	40	3420
Male	40	3420
Male	40	3425
Male	40	3430
Male	40	3430
Male	40	3430
Male	40	3430
Male	40	3430
Male	40	3430
Male	40	3430
Male	40	3435
Male	40	3440
Male	40	3440
Male	40	3440
Male	40	3445
Male	40	3450
Male	40	3450
Male	40	3450
Male	40	3450
Male	40	3450
Male	40	3450
Male	40	3450
Male	40	3455
Male	40	3455
Male	40	3460
Male	40	3460
Male	40	3460
Male	40	3460
Male	40	3470
Male	40	3470
Male	40	3470
Male	40	3470
Male	40	3470
Male	40	3475
Male	40	3480
Male	40	3480
Male	40	3480
Male	40	3490
Male	40	3500
Male	40	3500
Male	40	3500
Male	40	3500
Male	40	3500
Male	40	3500
Male	40	3500
Male	40	3500
Male	40	3500
Male	40	3500
Male	40	3505
Male	40	3510
Male	40	3515
Male	40	3520
Male	40	3520
Male	40	3520
Male	40	3520
Male	40	3520
Male	40	3520
Male	40	3520
Male	40	3525
Male	40	3530
Male	40	3530
Male	40	3530
Male	40	3530
Male	40	3530
Male	40	3530
Male	40	3535
Male	40	3540
Male	40	3540
Male	40	3540
Male	40	3550
Male	40	3550
Male	40	3550
Male	40	3550
Male	40	3550
Male	40	3550
Male	40	3555
Male	40	3560
Male	40	3560
Male	40	3570
Male	40	3580
Male	40	3580
Male	40	3580
Male	40	3580
Male	40	3590
Male	40	3590
Male	40	3590
Male	40	3600
Male	40	3600
Male	40	3600
Male	40	3600
Male	40	3600
Male	40	3600
Male	40	3600
Male	40	3600
Male	40	3600
Male	40	3620
Male	40	3620
Male	40	3620
Male	40	3620
Male	40	3630
Male	40	3640
Male	40	3640
Male	40	3640
Male	40	3640
Male	40	3645
Male	40	3650
Male	40	3650
Male	40	3650
Male	40	3650
Male	40	3650
Male	40	3660
Male	40	3660
Male	40	3660
Male	40	3670
Male	40	3670
Male	40	3670
Male	40	3670
Male	40	3675
Male	40	3680
Male	40	3680
Male	40	3680
Male	40	3690
Male	40	3690
Male	40	3700
Male	40	3700
Male	40	3700
Male	40	3705
Male	40	3710
Male	40	3720
Male	40	3720
Male	40	3740
Male	40	3745
Male	40	3750
Male	40	3750
Male	40	3750
Male	40	3750
Male	40	3750
Male	40	3750
Male	40	3760
Male	40	3760
Male	40	3780
Male	40	3780
Male	40	3780
Male	40	3780
Male	40	3780
Male	40	3780
Male	40	3795
Male	40	3805
Male	40	3810
Male	40	3815
Male	40	3825
Male	40	3830
Male	40	3835
Male	40	3845
Male	40	3845
Male	40	3849
Male	40	3850
Male	40	3850
Male	40	3850
Male	40	3860
Male	40	3870
Male	40	3870
Male	40	3880
Male	40	3900
Male	40	3900
Male	40	3900
Male	40	3900
Male	40	3900
Male	40	3900
Male	40	3900
Male	40	3900
Male	40	3930
Male	40	3960
Male	40	4000
Male	40	4000
Male	40	4000
Male	40	4065
Male	40	4085
Male	40	4100
Male	40	4130
Male	40	4165
Male	40	4345
Male	40	4385
Male	40	4520
Female	40	2780
Female	40	2780
Female	40	2780
Female	40	2780
Female	40	2780
Female	40	2785
Female	40	2785
Female	40	2790
Female	40	2790
Female	40	2790
Female	40	2790
Female	40	2790
Female	40	2800
Female	40	2800
Female	40	2800
Female	40	2800
Female	40	2800
Female	40	2800
Female	40	2800
Female	40	2800
Female	40	2800
Female	40	2800
Female	40	2800
Female	40	2800
Female	40	2800
Female	40	2800
Female	40	2810
Female	40	2810
Female	40	2810
Female	40	2810
Female	40	2810
Female	40	2810
Female	40	2810
Female	40	2820
Female	40	2820
Female	40	2820
Female	40	2820
Female	40	2820
Female	40	2820
Female	40	2820
Female	40	2820
Female	40	2820
Female	40	2820
Female	40	2825
Female	40	2825
Female	40	2825
Female	40	2830
Female	40	2830
Female	40	2830
Female	40	2830
Female	40	2835
Female	40	2840
Female	40	2840
Female	40	2840
Female	40	2840
Female	40	2840
Female	40	2840
Female	40	2840
Female	40	2840
Female	40	2845
Female	40	2850
Female	40	2850
Female	40	2850
Female	40	2850
Female	40	2850
Female	40	2850
Female	40	2850
Female	40	2850
Female	40	2850
Female	40	2850
Female	40	2850
Female	40	2855
Female	40	2860
Female	40	2860
Female	40	2860
Female	40	2860
Female	40	2860
Female	40	2860
Female	40	2870
Female	40	2870
Female	40	2870
Female	40	2870
Female	40	2870
Female	40	2875
Female	40	2875
Female	40	2875
Female	40	2880
Female	40	2880
Female	40	2880
Female	40	2880
Female	40	2880
Female	40	2880
Female	40	2890
Female	40	2890
Female	40	2890
Female	40	2895
Female	40	2895
Female	40	2895
Female	40	2900
Female	40	2900
Female	40	2900
Female	40	2900
Female	40	2900
Female	40	2900
Female	40	2900
Female	40	2900
Female	40	2900
Female	40	2900
Female	40	2900
Female	40	2900
Female	40	2900
Female	40	2900
Female	40	2900
Female	40	2900
Female	40	2910
Female	40	2910
Female	40	2910
Female	40	2915
Female	40	2920
Female	40	2920
Female	40	2920
Female	40	2920
Female	40	2920
Female	40	2920
Female	40	2920
Female	40	2920
Female	40	2920
Female	40	2920
Female	40	2925
Female	40	2930
Female	40	2930
Female	40	2930
Female	40	2930
Female	40	2930
Female	40	2930
Female	40	2935
Female	40	2940
Female	40	2940
Female	40	2940
Female	40	2940
Female	40	2940
Female	40	2945
Female	40	2950
Female	40	2950
Female	40	2950
Female	40	2950
Female	40	2950
Female	40	2950
Female	40	2950
Female	40	2950
Female	40	2950
Female	40	2950
Female	40	2950
Female	40	2950
Female	40	2950
Female	40	2950
Female	40	2950
Female	40	2950
Female	40	2950
Female	40	2955
Female	40	2955
Female	40	2960
Female	40	2960
Female	40	2960
Female	40	2960
Female	40	2960
Female	40	2960
Female	40	2960
Female	40	2965
Female	40	2970
Female	40	2970
Female	40	2970
Female	40	2970
Female	40	2970
Female	40	2970
Female	40	2970
Female	40	2970
Female	40	2970
Female	40	2970
Female	40	2970
Female	40	2970
Female	40	2975
Female	40	2980
Female	40	2980
Female	40	2980
Female	40	2980
Female	40	2980
Female	40	2980
Female	40	2980
Female	40	2980
Female	40	2985
Female	40	2985
Female	40	2985
Female	40	2985
Female	40	2990
Female	40	2990
Female	40	2990
Female	40	2990
Female	40	2990
Female	40	2990
Female	40	2990
Female	40	2995
Female	40	3000
Female	40	3000
Female	40	3000
Female	40	3000
Female	40	3000
Female	40	3000
Female	40	3000
Female	40	3000
Female	40	3000
Female	40	3000
Female	40	3000
Female	40	3000
Female	40	3000
Female	40	3000
Female	40	3005
Female	40	3005
Female	40	3005
Female	40	3010
Female	40	3010
Female	40	3010
Female	40	3015
Female	40	3015
Female	40	3015
Female	40	3015
Female	40	3020
Female	40	3020
Female	40	3020
Female	40	3020
Female	40	3020
Female	40	3020
Female	40	3020
Female	40	3025
Female	40	3025
Female	40	3025
Female	40	3025
Female	40	3030
Female	40	3030
Female	40	3030
Female	40	3030
Female	40	3030
Female	40	3040
Female	40	3040
Female	40	3040
Female	40	3040
Female	40	3040
Female	40	3045
Female	40	3050
Female	40	3050
Female	40	3050
Female	40	3050
Female	40	3050
Female	40	3050
Female	40	3050
Female	40	3050
Female	40	3050
Female	40	3055
Female	40	3055
Female	40	3060
Female	40	3060
Female	40	3060
Female	40	3060
Female	40	3060
Female	40	3060
Female	40	3060
Female	40	3065
Female	40	3065
Female	40	3070
Female	40	3070
Female	40	3070
Female	40	3070
Female	40	3070
Female	40	3070
Female	40	3070
Female	40	3075
Female	40	3075
Female	40	3080
Female	40	3080
Female	40	3080
Female	40	3080
Female	40	3080
Female	40	3080
Female	40	3080
Female	40	3085
Female	40	3090
Female	40	3090
Female	40	3090
Female	40	3090
Female	40	3100
Female	40	3100
Female	40	3100
Female	40	3100
Female	40	3100
Female	40	3100
Female	40	3100
Female	40	3100
Female	40	3100
Female	40	3100
Female	40	3100
Female	40	3100
Female	40	3100
Female	40	3100
Female	40	3100
Female	40	3100
Female	40	3100
Female	40	3100
Female	40	3100
Female	40	3110
Female	40	3110
Female	40	3110
Female	40	3110
Female	40	3110
Female	40	3110
Female	40	3110
Female	40	3110
Female	40	3110
Female	40	3115
Female	40	3120
Female	40	3120
Female	40	3120
Female	40	3130
Female	40	3130
Female	40	3130
Female	40	3130
Female	40	3130
Female	40	3130
Female	40	3130
Female	40	3130
Female	40	3135
Female	40	3135
Female	40	3135
Female	40	3140
Female	40	3140
Female	40	3140
Female	40	3140
Female	40	3140
Female	40	3140
Female	40	3140
Female	40	3145
Female	40	3145
Female	40	3150
Female	40	3150
Female	40	3150
Female	40	3150
Female	40	3150
Female	40	3150
Female	40	3150
Female	40	3150
Female	40	3150
Female	40	3150
Female	40	3150
Female	40	3150
Female	40	3150
Female	40	3150
Female	40	3150
Female	40	3150
Female	40	3155
Female	40	3155
Female	40	3160
Female	40	3160
Female	40	3160
Female	40	3160
Female	40	3160
Female	40	3160
Female	40	3160
Female	40	3170
Female	40	3170
Female	40	3170
Female	40	3180
Female	40	3180
Female	40	3180
Female	40	3180
Female	40	3180
Female	40	3180
Female	40	3180
Female	40	3190
Female	40	3190
Female	40	3190
Female	40	3190
Female	40	3196
Female	40	3200
Female	40	3200
Female	40	3200
Female	40	3200
Female	40	3200
Female	40	3200
Female	40	3200
Female	40	3200
Female	40	3200
Female	40	3200
Female	40	3200
Female	40	3200
Female	40	3200
Female	40	3200
Female	40	3205
Female	40	3210
Female	40	3210
Female	40	3215
Female	40	3215
Female	40	3215
Female	40	3215
Female	40	3220
Female	40	3220
Female	40	3220
Female	40	3220
Female	40	3220
Female	40	3220
Female	40	3220
Female	40	3225
Female	40	3230
Female	40	3230
Female	40	3240
Female	40	3240
Female	40	3240
Female	40	3240
Female	40	3245
Female	40	3245
Female	40	3245
Female	40	3250
Female	40	3250
Female	40	3250
Female	40	3250
Female	40	3250
Female	40	3250
Female	40	3250
Female	40	3250
Female	40	3250
Female	40	3250
Female	40	3250
Female	40	3250
Female	40	3260
Female	40	3260
Female	40	3260
Female	40	3260
Female	40	3260
Female	40	3265
Female	40	3270
Female	40	3270
Female	40	3270
Female	40	3270
Female	40	3270
Female	40	3270
Female	40	3280
Female	40	3280
Female	40	3280
Female	40	3280
Female	40	3280
Female	40	3280
Female	40	3280
Female	40	3290
Female	40	3290
Female	40	3290
Female	40	3290
Female	40	3300
Female	40	3300
Female	40	3300
Female	40	3300
Female	40	3300
Female	40	3300
Female	40	3300
Female	40	3300
Female	40	3300
Female	40	3300
Female	40	3300
Female	40	3300
Female	40	3300
Female	40	3300
Female	40	3300
Female	40	3305
Female	40	3305
Female	40	3310
Female	40	3310
Female	40	3310
Female	40	3320
Female	40	3320
Female	40	3325
Female	40	3325
Female	40	3325
Female	40	3330
Female	40	3330
Female	40	3330
Female	40	3330
Female	40	3330
Female	40	3335
Female	40	3340
Female	40	3340
Female	40	3340
Female	40	3340
Female	40	3340
Female	40	3340
Female	40	3340
Female	40	3340
Female	40	3345
Female	40	3345
Female	40	3345
Female	40	3350
Female	40	3350
Female	40	3350
Female	40	3350
Female	40	3350
Female	40	3350
Female	40	3350
Female	40	3350
Female	40	3360
Female	40	3360
Female	40	3360
Female	40	3360
Female	40	3365
Female	40	3365
Female	40	3365
Female	40	3370
Female	40	3380
Female	40	3380
Female	40	3380
Female	40	3380
Female	40	3380
Female	40	3380
Female	40	3380
Female	40	3390
Female	40	3390
Female	40	3400
Female	40	3400
Female	40	3400
Female	40	3400
Female	40	3400
Female	40	3400
Female	40	3400
Female	40	3400
Female	40	3420
Female	40	3425
Female	40	3430
Female	40	3430
Female	40	3430
Female	40	3430
Female	40	3430
Female	40	3440
Female	40	3440
Female	40	3440
Female	40	3440
Female	40	3440
Female	40	3440
Female	40	3440
Female	40	3440
Female	40	3440
Female	40	3445
Female	40	3450
Female	40	3450
Female	40	3450
Female	40	3450
Female	40	3450
Female	40	3450
Female	40	3450
Female	40	3455
Female	40	3455
Female	40	3460
Female	40	3460
Female	40	3460
Female	40	3460
Female	40	3470
Female	40	3470
Female	40	3470
Female	40	3480
Female	40	3480
Female	40	3480
Female	40	3480
Female	40	3480
Female	40	3485
Female	40	3490
Female	40	3490
Female	40	3500
Female	40	3500
Female	40	3500
Female	40	3500
Female	40	3500
Female	40	3500
Female	40	3500
Female	40	3505
Female	40	3510
Female	40	3520
Female	40	3520
Female	40	3520
Female	40	3525
Female	40	3530
Female	40	3530
Female	40	3540
Female	40	3540
Female	40	3545
Female	40	3550
Female	40	3550
Female	40	3550
Female	40	3550
Female	40	3560
Female	40	3560
Female	40	3565
Female	40	3565
Female	40	3570
Female	40	3580
Female	40	3600
Female	40	3600
Female	40	3615
Female	40	3620
Female	40	3630
Female	40	3640
Female	40	3640
Female	40	3640
Female	40	3650
Female	40	3650
Female	40	3650
Female	40	3660
Female	40	3680
Female	40	3680
Female	40	3680
Female	40	3690
Female	40	3710
Female	40	3710
Female	40	3730
Female	40	3730
Female	40	3740
Female	40	3750
Female	40	3750
Female	40	3775
Female	40	3785
Female	40	3800
Female	40	3800
Female	40	3800
Female	40	3835
Female	40	3880
Female	40	3900
Female	40	3965
Female	40	3980
Female	40	3985
Female	40	4060
Female	40	4070
Female	40	4150
Female	40	4165
Female	40	4235
Female	40	4255
Female	40	4260
Female	40	4420
Female	40	4700
Male	39	#NULL!
Male	39	1750
Male	39	2080
Male	39	2100
Male	39	2115
Male	39	2120
Male	39	2140
Male	39	2180
Male	39	2185
Male	39	2200
Male	39	2240
Male	39	2240
Male	39	2260
Male	39	2270
Male	39	2280
Male	39	2280
Male	39	2290
Male	39	2290
Male	39	2290
Male	39	2300
Male	39	2300
Male	39	2300
Male	39	2300
Male	39	2310
Male	39	2310
Male	39	2310
Male	39	2325
Male	39	2330
Male	39	2330
Male	39	2340
Male	39	2350
Male	39	2350
Male	39	2350
Male	39	2350
Male	39	2350
Male	39	2350
Male	39	2360
Male	39	2360
Male	39	2360
Male	39	2365
Male	39	2370
Male	39	2370
Male	39	2370
Male	39	2375
Male	39	2380
Male	39	2380
Male	39	2380
Male	39	2390
Male	39	2390
Male	39	2400
Male	39	2410
Male	39	2420
Male	39	2420
Male	39	2430
Male	39	2440
Male	39	2440
Male	39	2440
Male	39	2445
Male	39	2450
Male	39	2450
Male	39	2450
Male	39	2450
Male	39	2450
Male	39	2460
Male	39	2460
Male	39	2470
Male	39	2475
Male	39	2480
Male	39	2480
Male	39	2490
Male	39	2490
Male	39	2500
Male	39	2500
Male	39	2500
Male	39	2500
Male	39	2500
Male	39	2500
Male	39	2510
Male	39	2510
Male	39	2510
Male	39	2515
Male	39	2515
Male	39	2520
Male	39	2530
Male	39	2530
Male	39	2530
Male	39	2530
Male	39	2530
Male	39	2530
Male	39	2530
Male	39	2530
Male	39	2530
Male	39	2535
Male	39	2540
Male	39	2545
Male	39	2550
Male	39	2550
Male	39	2550
Male	39	2550
Male	39	2555
Male	39	2560
Male	39	2560
Male	39	2560
Male	39	2570
Male	39	2570
Male	39	2570
Male	39	2570
Male	39	2575
Male	39	2580
Male	39	2580
Male	39	2580
Male	39	2580
Male	39	2590
Male	39	2590
Male	39	2590
Male	39	2590
Male	39	2600
Male	39	2600
Male	39	2600
Male	39	2600
Male	39	2600
Male	39	2600
Male	39	2605
Male	39	2610
Male	39	2610
Male	39	2610
Male	39	2610
Male	39	2610
Male	39	2610
Male	39	2610
Male	39	2615
Male	39	2615
Male	39	2620
Male	39	2620
Male	39	2620
Male	39	2620
Male	39	2620
Male	39	2620
Male	39	2625
Male	39	2630
Male	39	2630
Male	39	2635
Male	39	2640
Male	39	2640
Male	39	2640
Male	39	2640
Male	39	2640
Male	39	2640
Male	39	2640
Male	39	2640
Male	39	2645
Male	39	2650
Male	39	2650
Male	39	2650
Male	39	2650
Male	39	2650
Male	39	2650
Male	39	2655
Male	39	2660
Male	39	2660
Male	39	2660
Male	39	2660
Male	39	2670
Male	39	2670
Male	39	2670
Male	39	2670
Male	39	2680
Male	39	2680
Male	39	2680
Male	39	2680
Male	39	2680
Male	39	2680
Male	39	2685
Male	39	2685
Male	39	2690
Male	39	2690
Male	39	2690
Male	39	2700
Male	39	2700
Male	39	2700
Male	39	2700
Male	39	2700
Male	39	2700
Male	39	2700
Male	39	2700
Male	39	2700
Male	39	2700
Male	39	2700
Male	39	2700
Male	39	2710
Male	39	2710
Male	39	2710
Male	39	2710
Male	39	2715
Male	39	2720
Male	39	2720
Male	39	2720
Male	39	2720
Male	39	2720
Male	39	2720
Male	39	2720
Male	39	2725
Female	39	1900
Female	39	1930
[truncated: 7,131 more rows]
